# Supplementary material for: Bacteria-Polymer Composite Material for Glycerol Valorization
Source: Polymers (Basel). 2023 May 30;15(11):2514. doi: 10.3390/polym15112514 (PMC10255872; doi:10.3390/polym15112514)
Supplement: Supplementary file 1 [file polymers-15-02514-s001.zip]

Archive with 1 entries (1 files):
- polymers-2325175-SI.pdf
